# Supplementary material for: Natural images are reliably represented by sparse and variable populations of neurons in visual cortex
Source: Nat Commun. 2020 Feb 13;11:872. doi: 10.1038/s41467-020-14645-x (PMC7018721; doi:10.1038/s41467-020-14645-x)
Supplement: Supplementary file 3 — Source Data [file 41467_2020_14645_MOESM3_ESM.xlsx]

## Sheet: Fig. 1e
Fig. 1e
	% (cell #)
plane ID	1	2	3	4	5	6	7	8	9	10	11	12	13	14	15	16	17	18	19	20	21	22	23	24	25	26	27	28	29	30	31	32	33	34	35	36	37	38	39	40	41	42	43	44	45	46	47	48	49
1	2.17505	1.69677	1.47648	1.35937	1.26295	1.19609	1.15853	1.10297	1.07017	1.04203	1.00779	0.988457	0.962586	0.94046	0.921469	0.900554	0.884752	0.868485	0.851995	0.837888	0.825553	0.811924	0.797755	0.785888	0.776548	0.763762	0.75429	0.74482	0.733581	0.721631	0.71392	0.704823	0.694046	0.68524	0.676995	0.669837	0.659166	0.651881	0.644156	0.635692	0.628553	0.62116	0.614595	0.606571	0.598717	0.590654	0.583911	0.576543	0.569819
2	2.46386	1.92595	1.68361	1.51482	1.40312	1.32269	1.25937	1.20719	1.1599	1.12013	1.08489	1.04707	1.02038	0.993156	0.971858	0.950971	0.929384	0.907981	0.8927	0.878395	0.860078	0.842845	0.827654	0.811904	0.797837	0.788392	0.773547	0.75803	0.748245	0.73739	0.727908	0.715429	0.702685	0.693182	0.683878	0.672946	0.661181	0.651837	0.641397	0.632037	0.622221	0.611783	0.601722	0.593824	0.58724	0.577551	0.569205	0.562204	0.555018
3	1.52789	1.35133	1.26203	1.19789	1.1464	1.10757	1.07666	1.0478	1.02549	1.0038	0.982058	0.965678	0.949799	0.935883	0.921822	0.909178	0.897855	0.884734	0.870688	0.858712	0.848741	0.838535	0.827897	0.819843	0.811747	0.80396	0.794266	0.787448	0.778128	0.770405	0.760665	0.754189	0.746958	0.738015	0.730019	0.722622	0.716325	0.708501	0.702233	0.694067	0.688212	0.68214	0.675233	0.670729	0.664627	0.65897	0.652384	0.646489	0.641668
4	1.89493	1.60822	1.45424	1.34987	1.27695	1.23	1.18508	1.14564	1.11446	1.07933	1.04992	1.02631	1.0023	0.97853	0.954626	0.934199	0.914812	0.899399	0.887046	0.872178	0.861681	0.847255	0.834202	0.821277	0.810374	0.798046	0.787543	0.773388	0.762566	0.752431	0.739965	0.73111	0.722179	0.711882	0.702431	0.693509	0.683069	0.672658	0.663223	0.65318	0.644577	0.635117	0.628016	0.620132	0.611303	0.605205	0.596483	0.58791	0.579293
5	2.33609	1.85877	1.63876	1.48251	1.37004	1.29185	1.22923	1.17663	1.12044	1.07766	1.04039	1.0159	0.983183	0.955253	0.932598	0.914296	0.890839	0.875551	0.855559	0.83775	0.824216	0.809301	0.792744	0.776401	0.764227	0.750847	0.741522	0.727675	0.714451	0.704107	0.690954	0.681692	0.670216	0.660446	0.65054	0.640923	0.630499	0.620576	0.610305	0.597484	0.589766	0.577975	0.567457	0.557556	0.549957	0.543694	0.533978	0.525493	0.516482
6	2.41405	1.87976	1.64004	1.48619	1.37035	1.28355	1.22266	1.17228	1.13438	1.10293	1.06528	1.03768	1.01321	0.992862	0.966215	0.944582	0.922135	0.904184	0.888026	0.873091	0.855604	0.839554	0.820052	0.80897	0.796817	0.781784	0.768844	0.757234	0.745798	0.734129	0.725573	0.714663	0.70364	0.694666	0.685657	0.677565	0.666201	0.657322	0.647044	0.637944	0.62814	0.620046	0.611352	0.602049	0.593104	0.585287	0.578577	0.571511	0.563149
7	2.77632	2.13693	1.82159	1.62846	1.46765	1.35085	1.27535	1.2002	1.14417	1.09761	1.05358	1.01984	0.980107	0.951359	0.924297	0.901361	0.877483	0.857942	0.840656	0.826861	0.806693	0.788033	0.772609	0.760937	0.742024	0.728963	0.717482	0.702525	0.690971	0.677386	0.666472	0.651987	0.642008	0.630536	0.618236	0.609019	0.599684	0.590114	0.578978	0.569083	0.559218	0.549332	0.541369	0.533639	0.524697	0.514642	0.504448	0.496206	0.490599
8	2.35009	1.85522	1.59566	1.43976	1.33448	1.25062	1.19626	1.14581	1.10043	1.0644	1.03465	1.00737	0.981087	0.961173	0.937017	0.920354	0.900628	0.883933	0.867341	0.849662	0.835287	0.822038	0.80801	0.795081	0.781359	0.770147	0.756443	0.744891	0.735709	0.723106	0.713708	0.703187	0.691934	0.681581	0.671099	0.662084	0.657235	0.647839	0.635934	0.628583	0.619057	0.611875	0.603315	0.595439	0.586589	0.578999	0.570494	0.562386	0.554551
9	1.81562	1.51249	1.36791	1.29211	1.23025	1.1805	1.13957	1.10802	1.07978	1.05091	1.0268	1.00432	0.980914	0.959815	0.948176	0.930887	0.913626	0.901029	0.884788	0.871969	0.857846	0.843399	0.832347	0.821358	0.811002	0.799443	0.788723	0.779494	0.769988	0.761347	0.75266	0.741772	0.734816	0.726817	0.718269	0.70974	0.699604	0.691604	0.682082	0.673463	0.666035	0.657701	0.648383	0.641326	0.634111	0.625113	0.617518	0.610322	0.604045
10	2.22645	1.79776	1.59385	1.46549	1.37633	1.31106	1.25157	1.20478	1.17316	1.13349	1.10497	1.07502	1.04923	1.02324	1.00409	0.980483	0.965922	0.946786	0.932981	0.917331	0.900826	0.886333	0.86781	0.854075	0.840756	0.827534	0.813907	0.799684	0.787662	0.776389	0.763856	0.754602	0.74331	0.732477	0.722647	0.710586	0.69983	0.690315	0.680257	0.67081	0.661874	0.653253	0.643744	0.635182	0.625522	0.616173	0.607441	0.599888	0.589469
11	1.74476	1.48264	1.34543	1.26373	1.20198	1.16331	1.12739	1.09581	1.06657	1.04243	1.02443	0.999478	0.984021	0.964504	0.948229	0.933644	0.917184	0.905074	0.890873	0.876974	0.865848	0.854023	0.844423	0.831463	0.821986	0.809533	0.799623	0.790159	0.781232	0.771708	0.764108	0.755398	0.746903	0.737311	0.726841	0.719734	0.712118	0.705589	0.697539	0.690815	0.683143	0.675752	0.666921	0.659558	0.651566	0.644642	0.638497	0.631918	0.625234
12	1.98881	1.61248	1.42817	1.30921	1.24459	1.18401	1.14105	1.10823	1.07897	1.04885	1.02527	1.0006	0.980702	0.96254	0.944511	0.929145	0.913423	0.901051	0.885374	0.871625	0.858152	0.848045	0.835819	0.823104	0.812837	0.800652	0.788971	0.777932	0.769453	0.758726	0.750265	0.740894	0.731026	0.72247	0.714041	0.704736	0.696071	0.687629	0.678666	0.672632	0.66423	0.658696	0.65056	0.641721	0.634363	0.627114	0.619849	0.612275	0.60443
13	1.68977	1.4319	1.314	1.24147	1.18907	1.14537	1.11127	1.07996	1.05427	1.03098	1.01042	0.990981	0.973056	0.956405	0.941098	0.927808	0.912095	0.899034	0.885577	0.872481	0.860946	0.848131	0.837246	0.826965	0.817667	0.809193	0.798796	0.7908	0.782337	0.772945	0.764319	0.757415	0.748377	0.739542	0.731166	0.723835	0.715395	0.7083	0.698901	0.692797	0.684228	0.676847	0.67033	0.662127	0.655788	0.649371	0.642143	0.634045	0.628405
14	2.27474	1.83979	1.63484	1.48505	1.37978	1.3042	1.25008	1.20053	1.15869	1.12406	1.09092	1.05739	1.03362	1.00775	0.989005	0.966814	0.945624	0.926937	0.912872	0.898011	0.88187	0.870742	0.854415	0.837369	0.822867	0.808196	0.795876	0.780579	0.771141	0.758386	0.749082	0.733949	0.725988	0.715315	0.706566	0.699023	0.689727	0.681714	0.671569	0.662043	0.655425	0.645948	0.636919	0.625888	0.617944	0.608399	0.600218	0.593141	0.582445
15	2.19922	1.76639	1.53258	1.39675	1.31416	1.22297	1.17981	1.13572	1.10053	1.0714	1.03238	1.00966	0.986045	0.964658	0.945235	0.925809	0.91004	0.896473	0.880847	0.867122	0.852591	0.835257	0.823026	0.812984	0.799109	0.789052	0.777807	0.766798	0.757346	0.745576	0.736039	0.726981	0.717592	0.708257	0.700165	0.691807	0.682711	0.674105	0.66414	0.656398	0.648355	0.638516	0.630391	0.6239	0.614228	0.607867	0.600765	0.593462	0.585343
16	2.24117	1.75813	1.53061	1.38801	1.289	1.21669	1.16079	1.11687	1.08428	1.0521	1.02135	1.00064	0.979727	0.958342	0.941654	0.92931	0.909491	0.889055	0.875603	0.859705	0.848928	0.835213	0.819359	0.809908	0.796043	0.785373	0.773894	0.765038	0.753614	0.74521	0.734897	0.724599	0.715933	0.706065	0.695994	0.68519	0.677024	0.66774	0.658739	0.649264	0.640685	0.63267	0.625214	0.617459	0.607367	0.599348	0.593903	0.584965	0.578172
17	2.6098	2.03758	1.74598	1.56487	1.43817	1.33037	1.25274	1.19346	1.15218	1.10526	1.06497	1.02751	0.995247	0.968424	0.940543	0.920237	0.899788	0.874979	0.8578	0.837393	0.819056	0.803351	0.788375	0.773344	0.756004	0.737938	0.722404	0.71162	0.700251	0.690208	0.679329	0.667568	0.658713	0.645024	0.635943	0.626709	0.616455	0.605861	0.597114	0.585662	0.574356	0.567437	0.559984	0.550301	0.541456	0.534074	0.526775	0.51516	0.507867
18	2.32002	1.81256	1.57608	1.42738	1.31744	1.23402	1.17989	1.12658	1.08866	1.05008	1.02125	0.988609	0.967264	0.945244	0.920279	0.899576	0.882386	0.863061	0.845134	0.829279	0.815277	0.798711	0.785318	0.77288	0.761241	0.74633	0.736547	0.725356	0.710011	0.700245	0.689189	0.677558	0.668248	0.656872	0.648914	0.635651	0.628015	0.618817	0.61133	0.603647	0.59447	0.584947	0.576593	0.568374	0.560941	0.551793	0.54371	0.537262	0.529588
19	2.37915	1.95819	1.63929	1.49134	1.38883	1.30004	1.23137	1.19405	1.14439	1.10584	1.06913	1.04268	1.01273	0.982702	0.95867	0.938426	0.92188	0.900463	0.879403	0.860059	0.845092	0.82885	0.814373	0.799281	0.785135	0.77149	0.76075	0.747071	0.735762	0.722887	0.712215	0.702178	0.690273	0.677139	0.667112	0.652902	0.642429	0.632452	0.624191	0.610534	0.603181	0.591282	0.584037	0.57664	0.568808	0.557957	0.548586	0.542312	0.532485
20	2.05817	1.68058	1.49563	1.39825	1.31023	1.23791	1.17376	1.13001	1.09056	1.05999	1.0274	0.999524	0.980215	0.956041	0.939759	0.920271	0.900249	0.882328	0.8629	0.849387	0.830684	0.816554	0.807559	0.795462	0.78111	0.769776	0.75824	0.748121	0.735898	0.725318	0.71377	0.70262	0.69312	0.683568	0.672983	0.664017	0.65607	0.647244	0.636094	0.627997	0.618846	0.611085	0.599532	0.592222	0.583441	0.576503	0.568223	0.561734	0.552111
21	2.28977	1.79094	1.56951	1.42283	1.3243	1.25171	1.20382	1.15598	1.1148	1.07674	1.04258	1.01729	0.994995	0.969416	0.942855	0.922359	0.906802	0.882814	0.863655	0.849888	0.833377	0.819578	0.804241	0.790687	0.775152	0.762376	0.75143	0.737764	0.726798	0.716156	0.704673	0.692321	0.682068	0.671075	0.659009	0.648774	0.639478	0.629281	0.619123	0.609008	0.600088	0.591314	0.581486	0.572762	0.563811	0.555317	0.546914	0.537925	0.528835
22	2.21983	1.76491	1.54648	1.39973	1.31597	1.24609	1.19236	1.14175	1.10114	1.06095	1.03126	1.00289	0.978114	0.956399	0.931236	0.908523	0.890222	0.871789	0.853166	0.839191	0.822545	0.808333	0.794414	0.780099	0.769083	0.755242	0.743428	0.730179	0.716741	0.706149	0.694078	0.682605	0.672122	0.66115	0.651063	0.642188	0.631936	0.621877	0.613569	0.60289	0.594169	0.585413	0.575963	0.566433	0.558398	0.550141	0.543476	0.532712	0.524142
23	2.06153	1.68856	1.44013	1.34107	1.25067	1.19573	1.14754	1.11271	1.0742	1.04719	1.01452	0.99057	0.968606	0.944528	0.926903	0.909475	0.89255	0.876048	0.860694	0.846405	0.83165	0.81927	0.805932	0.792817	0.782678	0.770518	0.758744	0.749459	0.737245	0.725929	0.716658	0.70768	0.697718	0.688826	0.678733	0.668803	0.660796	0.650551	0.643936	0.636518	0.628878	0.621101	0.610314	0.60376	0.596099	0.58834	0.580534	0.573119	0.567097
24	1.86305	1.58449	1.44691	1.36868	1.30751	1.25389	1.21301	1.1816	1.15011	1.12422	1.09666	1.07384	1.05447	1.03722	1.01836	0.997085	0.982465	0.966003	0.94948	0.932193	0.91879	0.907099	0.892651	0.880861	0.869752	0.856277	0.844836	0.833539	0.822349	0.810802	0.799802	0.790539	0.778805	0.769484	0.760431	0.74986	0.740342	0.732604	0.722702	0.711768	0.704054	0.696101	0.687846	0.680354	0.671998	0.661882	0.653931	0.646595	0.63646
[truncated: 51 more columns]

## Sheet: Fig. 1f,g,h,i,j,k
	Fig.1f		Fig. 1g		Fig. 1h		Fig. 1i		Fig. 1j		Fig. 1k
	natural image		natural image		grating		grating		natural image		natural image
plane ID	% responsive cells		% resp. cells/image		% responsive cells		% resp. cells/image		% overlapping cells between images		pop. Sparseness
1	87.1245		3.46781		47.6395		11.3734		5.89962		0.330527
2	94.3396		3.33491		65.7233		22.445		4.79123		0.363819
3	68.2353		1.87451		56.0784		14.8529		4.15783		0.191934
4	72.7273		1.70996		67.0996		17.316		4.79474		0.300731
5	93.5943		3.05338		47.331		12.1441		5.97655		0.419138
6	90.7473		2.95374		37.0107		10.9431		6.2226		0.402973
7	96.4187		5.23347		48.8981		12.1384		8.05138		0.51487
8	92.4649		3.81162		56.3218		17.2095		6.39053		0.395146
9	75.5427		1.60781		43.1259		13.8567		4.24704		0.290376
10	78.5414		2.65638		NA		NA		5.09382		0.365062
11	69.0444		1.59892		54.6433		15.1077		4.71756		0.245106
12	79.0378		2.44273		50.5155		13.1157		5.40321		0.302099
13	64.6817		1.45996		45.0719		12.5		4.06867		0.237021
14	88.9182		3.03034		77.0449		27.6055		5.46717		0.348548
15	85.2113		3.00423		56.9014		14.2958		5.96034		0.343764
16	82.6021		2.26021		46.2935		9.79576		6.19461		0.377714
17	94.2238		4.32852		55.5957		13.4928		7.72837		0.467858
18	88.1533		2.64634		44.2509		10.5401		5.98355		0.432707
19	89.4886		2.53125		49.4318		9.83665		5.23982		0.42364
20	84.3982		2.21842		55.7207		14.8031		5.36713		0.385022
21	83.5069		2.16493		49.3056		11.0677		5.72785		0.434154
22	81.3996		1.55249		41.989		8.26427		4.94343		0.463884
23	87.4459		2.04834		46.0317		11.7785		4.65865		0.357266
24	68.3267		1.60956		34.2629		12.4502		5.04314		0.271983
					In fig h and 1i, Data of one plane was discarded because of bad alignment of cell position to data for natural image.

## Sheet: Fig. 2g
Fig. 2g
	X
plane ID	-1	-0.9	-0.8	-0.7	-0.6	-0.5	-0.4	-0.3	-0.2	-0.1	0	0.1	0.2	0.3	0.4	0.5	0.6	0.7	0.8	0.9	1	1.1	1.2	1.3	1.4	1.5	1.6	1.7	1.8	1.9	2	2.1	2.2	2.3	2.4	2.5	2.6	2.7	2.8	2.9	3
1	0.266062	0.266278	0.266596	0.267062	0.267748	0.268755	0.270233	0.272403	0.275585	0.280247	0.287066	0.297017	0.31149	0.332439	0.36255	0.405397	0.465502	0.548152	0.658734	0.801395	0.977034	1.18124	1.40343	1.62843	1.84026	2.02647	2.18053	2.30173	2.39335	2.46054	2.50873	2.54274	2.56648	2.58291	2.59423	2.60199	2.6073	2.61093	2.6134	2.61509	2.61623
2	0.22924	0.229684	0.23031	0.231193	0.232436	0.234186	0.236651	0.240117	0.24499	0.251832	0.26142	0.274827	0.29351	0.319426	0.355144	0.403939	0.469799	0.55726	0.670935	0.814617	0.989965	1.19501	1.42317	1.66339	1.90207	2.12593	2.32482	2.49319	2.63	2.73752	2.8198	2.88151	2.9271	2.9604	2.98452	3.00189	3.01434	3.02324	3.02959	3.03411	3.03733
3	0.357611	0.357882	0.358277	0.358853	0.359692	0.360914	0.362692	0.365276	0.369024	0.374443	0.382248	0.393423	0.409289	0.431548	0.462258	0.503667	0.557806	0.625802	0.707025	0.79843	0.894642	0.98904	1.07549	1.14979	1.21026	1.25732	1.29268	1.31855	1.33713	1.35028	1.3595	1.36591	1.37035	1.37342	1.37554	1.37699	1.37799	1.37867	1.37914	1.37946	1.37968
4	0.239646	0.240057	0.240641	0.241471	0.242647	0.244316	0.246683	0.250036	0.254781	0.261489	0.27095	0.284257	0.302901	0.328874	0.36478	0.413889	0.48008	0.567561	0.680223	0.820578	0.98837	1.17936	1.38498	1.5935	1.79253	1.97179	2.12502	2.25025	2.34889	2.42435	2.48081	2.52235	2.55253	2.57426	2.58981	2.60089	2.60875	2.61431	2.61825	2.62103	2.62299
5	0.176464	0.177149	0.178099	0.179413	0.181232	0.18375	0.187232	0.192044	0.198684	0.207834	0.220412	0.237652	0.261182	0.29311	0.3361	0.393378	0.468639	0.565734	0.688087	0.837776	1.01443	1.21424	1.4297	1.65036	1.86477	2.06269	2.23693	2.38404	2.50392	2.59882	2.67224	2.72804	2.76987	2.80091	2.82377	2.84051	2.85273	2.86161	2.86805	2.87272	2.8761
6	0.197755	0.198263	0.198982	0.200001	0.201445	0.203489	0.206383	0.210475	0.216253	0.224399	0.235854	0.251907	0.274296	0.305309	0.347868	0.405527	0.4823	0.582198	0.70836	0.861818	1.04017	1.23683	1.44144	1.6419	1.82702	1.98889	2.1238	2.23182	2.31557	2.37889	2.42586	2.46021	2.48508	2.50294	2.51571	2.52479	2.53124	2.53581	2.53904	2.54133	2.54294
7	0.176323	0.176953	0.177814	0.178991	0.180599	0.182794	0.185791	0.189878	0.195449	0.203036	0.213352	0.227351	0.2463	0.271856	0.306159	0.351906	0.412394	0.491472	0.593335	0.722078	0.88094	1.07127	1.29141	1.53589	1.79543	2.05813	2.31148	2.54469	2.75031	2.92486	3.0683	3.18308	3.27299	3.34223	3.39488	3.43451	3.46413	3.48613	3.50242	3.51443	3.52328
8	0.215749	0.216219	0.21688	0.217807	0.219109	0.220936	0.2235	0.227092	0.232124	0.239161	0.248986	0.262669	0.281656	0.307876	0.343841	0.39272	0.458324	0.544911	0.6567	0.796982	0.96688	1.16401	1.38169	1.60928	1.83406	2.0439	2.22975	2.38682	2.51441	2.61475	2.69168	2.7495	2.79233	2.82371	2.84651	2.86298	2.87483	2.88333	2.88941	2.89376	2.89686
9	0.241059	0.241332	0.241738	0.242342	0.24324	0.244575	0.246557	0.249498	0.253856	0.260299	0.269796	0.283729	0.304031	0.333323	0.374987	0.433063	0.511778	0.614505	0.742145	0.891409	1.05407	1.21824	1.37161	1.50487	1.61356	1.69774	1.76035	1.80553	1.83742	1.8596	1.87484	1.88525	1.89232	1.8971	1.90033	1.90251	1.90398	1.90496	1.90563	1.90607	1.90637
10	0.21827	0.218701	0.219311	0.220175	0.221398	0.223128	0.225574	0.229031	0.233911	0.24079	0.250465	0.264036	0.282991	0.309319	0.345599	0.395053	0.461477	0.548946	0.661175	0.800469	0.966402	1.15467	1.35683	1.56146	1.75658	1.93232	2.08265	2.20568	2.30278	2.37723	2.43307	2.47426	2.50427	2.52594	2.54149	2.55259	2.56049	2.5661	2.57007	2.57289	2.57488
11	0.267856	0.268163	0.268609	0.269253	0.270187	0.271537	0.273489	0.276311	0.280382	0.286247	0.294676	0.306745	0.32394	0.348259	0.382305	0.42929	0.492865	0.576634	0.683227	0.813005	0.962776	1.12531	1.29033	1.44693	1.5863	1.70341	1.79717	1.86937	1.92332	1.96273	1.99104	2.01115	2.0253	2.0352	2.0421	2.0469	2.05022	2.05252	2.05412	2.05522	2.05598
12	0.262213	0.262581	0.2631	0.263835	0.264874	0.266342	0.268416	0.271343	0.27547	0.281282	0.28945	0.300897	0.31688	0.339074	0.369665	0.4114	0.46755	0.541689	0.637196	0.756392	0.899409	1.06312	1.24071	1.4225	1.59783	1.7575	1.89548	2.00943	2.10005	2.16998	2.2227	2.26176	2.29031	2.31099	2.32586	2.33651	2.34409	2.34949	2.35332	2.35604	2.35796
13	0.276511	0.277034	0.277769	0.278802	0.280253	0.282291	0.285149	0.289155	0.294758	0.302578	0.31346	0.328534	0.34929	0.377633	0.415895	0.466765	0.533035	0.617118	0.720297	0.841848	0.978341	1.12361	1.26965	1.40829	1.53293	1.63962	1.72716	1.79655	1.85004	1.89041	1.92039	1.94239	1.95838	1.96994	1.97825	1.98421	1.98847	1.99151	1.99368	1.99523	1.99633
14	0.203746	0.204086	0.204574	0.205274	0.206278	0.207715	0.209774	0.212722	0.216936	0.222957	0.23154	0.243747	0.261044	0.285429	0.319557	0.366843	0.43145	0.518057	0.631241	0.774338	0.947866	1.14797	1.36574	1.58833	1.80172	1.99406	2.15806	2.29138	2.39562	2.47468	2.53327	2.57593	2.60662	2.62848	2.64397	2.65488	2.66254	2.66792	2.67168	2.67431	2.67614
15	0.241816	0.242114	0.242542	0.243158	0.244046	0.245322	0.247156	0.249793	0.253579	0.259009	0.266783	0.277888	0.293695	0.316088	0.347592	0.391487	0.451829	0.533263	0.640468	0.77708	0.94412	1.13835	1.35143	1.57075	1.78218	1.97353	2.13705	2.27006	2.37399	2.45268	2.51084	2.55307	2.58334	2.60484	2.62	2.63065	2.6381	2.6433	2.64693	2.64946	2.65121
16	0.228875	0.229298	0.22989	0.230716	0.23187	0.233482	0.23573	0.238867	0.243238	0.249325	0.257787	0.269527	0.285769	0.308147	0.338815	0.38053	0.436696	0.511295	0.608599	0.732566	0.885851	1.06853	1.27693	1.50312	1.73575	1.9621	2.17079	2.35384	2.50752	2.63186	2.72949	2.80435	2.86074	2.90262	2.93341	2.95588	2.97219	2.98398	2.99248	2.99859	3.00298
17	0.188538	0.189012	0.18968	0.190622	0.19195	0.193823	0.19646	0.200173	0.205396	0.212733	0.223023	0.237418	0.257488	0.285338	0.323729	0.376173	0.44693	0.54082	0.662686	0.816413	1.0035	1.2215	1.463	1.71603	1.96611	2.19941	2.40563	2.57939	2.72	2.83011	2.91414	2.977	3.02335	3.05714	3.08158	3.09916	3.11174	3.12073	3.12714	3.13169	3.13493
18	0.164166	0.164686	0.165417	0.166444	0.167888	0.169916	0.172764	0.176761	0.182363	0.190206	0.201164	0.216433	0.237631	0.266907	0.307051	0.361563	0.434608	0.530767	0.654439	0.808818	0.994505	1.20813	1.44166	1.68315	1.91891	2.13651	2.32717	2.48678	2.61537	2.71579	2.79234	2.84961	2.89188	2.92274	2.94511	2.96123	2.97281	2.9811	2.98703	2.99125	2.99427
19	0.181636	0.182105	0.182766	0.183694	0.184999	0.186833	0.18941	0.193026	0.198099	0.205206	0.215145	0.229013	0.2483	0.275002	0.311737	0.36184	0.429377	0.518984	0.635404	0.782613	0.962493	1.17333	1.40872	1.65768	1.90634	2.14093	2.35061	2.52918	2.67509	2.79035	2.87897	2.94572	2.99521	3.03148	3.05784	3.07687	3.09056	3.10036	3.10737	3.11238	3.11594
20	0.201296	0.201683	0.202239	0.203037	0.204183	0.205827	0.208186	0.211567	0.216408	0.223331	0.23321	0.247268	0.26719	0.295258	0.334481	0.388669	0.462363	0.560468	0.687423	0.845821	1.03469	1.24809	1.47503	1.70132	1.91295	2.09931	2.25493	2.37921	2.47499	2.54678	2.59948	2.63759	2.66483	2.68416	2.69779	2.70737	2.71408	2.71877	2.72205	2.72433	2.72593
21	0.148124	0.148744	0.149605	0.150801	0.152463	0.154769	0.15797	0.162408	0.168555	0.177057	0.188793	0.20495	0.227108	0.257341	0.298302	0.353271	0.426106	0.521	0.641956	0.791896	0.971483	1.17793	1.40433	1.64017	1.87301	2.09105	2.28534	2.45096	2.58688	2.695	2.77888	2.84272	2.89059	2.92608	2.95219	2.97127	2.98515	2.99523	3.00252	3.00778	3.01158
22	0.166777	0.167285	0.168001	0.169014	0.170444	0.172462	0.175311	0.179328	0.184986	0.192944	0.204115	0.219751	0.241547	0.271761	0.313322	0.369885	0.445757	0.545579	0.673617	0.832601	1.02224	1.2379	1.47024	1.70641	1.9327	2.13757	2.31375	2.45867	2.57359	2.6621	2.72874	2.77807	2.81414	2.84026	2.85904	2.8725	2.88209	2.88893	2.89378	2.89722	2.89966
23	0.224379	0.224751	0.225284	0.226045	0.227134	0.228692	0.230917	0.234095	0.238629	0.245088	0.254273	0.267295	0.285685	0.31151	0.34749	0.39707	0.464366	0.553858	0.669683	0.814437	0.987645	1.18443	1.39525	1.60737	1.80774	1.98604	2.13646	2.25775	2.35205	2.42329	2.47596	2.51428	2.54183	2.56148	2.57541	2.58523	2.59215	2.59701	2.60041	2.60279	2.60446
24	0.204298	0.204792	0.20551	0.206556	0.208078	0.21029	0.213502	0.218159	0.224898	0.234619	0.248579	0.268499	0.296667	0.335989	0.389909	0.462062	0.555521	0.671601	0.808486	0.96037	1.11792	1.27033	1.40813	1.52532	1.6199	1.69305	1.74779	1.78776	1.81641	1.83668	1.85089	1.86079	1.86765	1.8724	1.87567	1.87792	1.87947	1.88054	1.88127	1.88177	1.88212

## Sheet: Fig. 2i,j
Fig. 2i,j
Fig. 2i			Fig. 2j
bin (# of features/cells)	# of cells		bin	# of cell pairs (% overlapping features)		% overlappingfeatures
5	3867		0.5	1977079
15	2438		1.5	353588
25	1475		2.5	250598
35	1046		3.5	187423
45	706		4.5	143043
55	509		5.5	122761
65	415		6.5	99615
75	307		7.5	82625
85	299		8.5	71341
95	207		9.5	61769
105	188		10.5	56256
115	153		11.5	48825
125	150		12.5	43934
135	103		13.5	38295
145	89		14.5	456460
155	94
165	62
175	62
185	57
195	528

## Sheet: Fig. 3f,g
Fig. 3f, g	dataset1
	R	fig. 3f		CD	fig. 3g
plane ID	All cell model	cell selection model		All cell model	cell selection model
1	0.268366	0.270926		0.0521911	0.0734071
2	0.322632	0.313005		0.0814867	0.0951856
3	0.146874	0.141778		0.0102219	0.0178415
4	0.207642	0.195008		0.0325436	0.0389782
5	0.304612	0.316907		0.0697511	0.0951877
6	0.310901	0.306078		0.0671488	0.0897196
7	0.437296	0.480278		0.144522	0.208041
8	0.407871	0.426673		0.117433	0.16433
9	0.27155	0.273862		0.0510769	0.0672409
10	0.386173	0.421388		0.094358	0.157563
11	0.305401	0.304803		0.0737827	0.0924038
12	0.368447	0.382056		0.110212	0.140377
13	0.285457	0.298253		0.0603339	0.0856412
14	0.356198	0.36502		0.105813	0.122053
15	0.379948	0.396496		0.115979	0.155055
16	0.355154	0.363348		0.0929644	0.125546
17	0.384643	0.382415		0.12205	0.133463
18	0.306251	0.304621		0.0666376	0.0798477
19	0.32929	0.334879		0.081738	0.101877
20	0.378162	0.389661		0.115243	0.148289
21	0.345024	0.345164		0.0953795	0.119759
22	0.322126	0.329441		0.0679928	0.0981838
23	0.345784	0.36217		0.0942966	0.125924
24	0.280639	0.293132		0.0662808	0.0816078
dataset2
	R	fig. 3h		CD	fig. 3g
plane ID	All cell model	cell selection model		All cell model	cell selection model
1	0.409402	0.409321		0.158268	0.155686
2	0.265222	0.252667		0.0653122	0.0619889
3	0.499837	0.498927		0.229115	0.227327
4	0.547023	0.559924		0.274561	0.282392

## Sheet: Fig. 4d,e
Fig. 4d, e	Fig. 4d
R	the number of cells
plane ID	1	2	3	4	5	6	7	8	9	10	11	12	13	14	15	16	17	18	19	20	21	22	23	24	25	26	27	28	29	30	31	32	33	34	35	36	37	38	39	40	41	42	43	44	45	46	47	48	49
1	0.294784	0.35322	0.374739	0.394613	0.41111	0.410794	0.415583	0.413302	0.414749	0.415764	0.4152	0.414413	0.412514	0.412196	0.410205	0.410025	0.407847	0.407142	0.40593	0.407291	0.406678	0.406786	0.406452	0.407379	0.40616	0.405509	0.40551	0.403804	0.403993	0.405364	0.40471	0.404086	0.404201	0.404519	0.404181	0.404807	0.404137	0.40453	0.403769	0.402958	0.403976	0.403896	0.403644	0.402992	0.403648	0.403832	0.403781	0.403654	0.403815
2	0.285839	0.346569	0.373753	0.388349	0.401141	0.413554	0.420742	0.42221	0.427437	0.432339	0.434605	0.437493	0.440597	0.440051	0.44031	0.441085	0.442708	0.44375	0.444235	0.44486	0.445464	0.445824	0.447089	0.447755	0.447862	0.447769	0.446647	0.446978	0.447058	0.446915	0.446761	0.44671	0.446566	0.445773	0.445449	0.445303	0.445825	0.446023	0.446297	0.446013	0.446277	0.44746	0.447363	0.447418	0.447831	0.448101	0.448061	0.448516	0.449275
3	0.189676	0.208554	0.204016	0.212578	0.215004	0.207199	0.213997	0.21061	0.209983	0.209527	0.215254	0.222929	0.227441	0.228594	0.232011	0.237524	0.237305	0.2416	0.242117	0.241335	0.243754	0.247561	0.246448	0.24563	0.245887	0.245375	0.245695	0.246504	0.245904	0.24629	0.248224	0.24783	0.247595	0.247363	0.248056	0.247684	0.247477	0.246903	0.244184	0.245911	0.246241	0.24592	0.246389	0.246736	0.246221	0.24466	0.245871	0.247833	0.250979
4	0.342703	0.415498	0.455158	0.486385	0.474725	0.489517	0.503987	0.511802	0.507538	0.503969	0.509778	0.505176	0.503561	0.502901	0.5004	0.501954	0.50141	0.497661	0.496133	0.497039	0.495373	0.495542	0.495213	0.496889	0.500129	0.498869	0.497209	0.492394	0.48756	0.483639	0.479427	0.478794	0.476829	0.474766	0.473771	0.475968	0.474075	0.471821	0.473439	0.473025	0.475016	0.477356	0.4764	0.47637	0.475337	0.475075	0.475226	0.475562	0.475456
5	0.297559	0.346598	0.377838	0.390954	0.403909	0.415198	0.419743	0.422783	0.422524	0.424762	0.425028	0.425279	0.4259	0.427812	0.42695	0.426701	0.427379	0.426494	0.426365	0.426331	0.426961	0.427188	0.426122	0.425275	0.424706	0.425281	0.42625	0.427294	0.426648	0.426192	0.42766	0.427892	0.42748	0.427364	0.427101	0.427331	0.428148	0.428036	0.428442	0.42884	0.428336	0.42921	0.428814	0.429396	0.429987	0.430163	0.431637	0.431622	0.430921
6	0.298457	0.356815	0.373734	0.389264	0.398666	0.409996	0.415621	0.420179	0.421778	0.426459	0.425754	0.425864	0.426618	0.427753	0.428171	0.430173	0.430355	0.430013	0.43044	0.430393	0.430586	0.429926	0.429951	0.430303	0.429152	0.429289	0.427943	0.4278	0.428043	0.428547	0.428722	0.428356	0.428722	0.429262	0.429191	0.428497	0.428924	0.429571	0.429855	0.429451	0.428839	0.429137	0.430381	0.430357	0.431371	0.431705	0.431934	0.431435	0.432191
7	0.269458	0.331801	0.368326	0.392625	0.410269	0.425421	0.435686	0.442649	0.447045	0.452021	0.460617	0.464664	0.46772	0.472018	0.475461	0.478904	0.480688	0.484066	0.486046	0.488781	0.490036	0.49142	0.493029	0.493046	0.494178	0.494799	0.495949	0.496698	0.497287	0.497221	0.498957	0.49961	0.499575	0.500228	0.500481	0.500654	0.501508	0.501806	0.502362	0.503057	0.503162	0.503451	0.503725	0.504302	0.504534	0.504555	0.504457	0.505054	0.505117
8	0.263907	0.32438	0.358899	0.377065	0.38687	0.402319	0.409827	0.421136	0.426606	0.432773	0.435349	0.441041	0.445126	0.448415	0.450057	0.454369	0.456744	0.458911	0.461172	0.462152	0.461578	0.462771	0.465176	0.465627	0.466339	0.466883	0.467782	0.469153	0.469169	0.468688	0.469219	0.469774	0.469914	0.470188	0.470663	0.4709	0.470687	0.470927	0.471562	0.471845	0.471832	0.472084	0.471726	0.472111	0.472232	0.471972	0.472138	0.472288	0.47238
9	0.205172	0.245772	0.274955	0.280925	0.291876	0.303918	0.31361	0.323711	0.325962	0.327816	0.332847	0.334413	0.333843	0.334939	0.336781	0.337159	0.337547	0.340982	0.341523	0.342813	0.34315	0.34197	0.342537	0.342631	0.343732	0.344097	0.344267	0.34365	0.343429	0.344307	0.343519	0.343497	0.343149	0.34323	0.344059	0.343667	0.343136	0.343834	0.343965	0.343297	0.343758	0.344163	0.345104	0.344862	0.344906	0.345107	0.344937	0.344668	0.345366
10	0.298168	0.353878	0.390575	0.412469	0.428236	0.440191	0.449578	0.4558	0.462056	0.465707	0.469679	0.473142	0.474949	0.478154	0.479923	0.4822	0.48244	0.483431	0.483569	0.483427	0.483871	0.485355	0.485728	0.486011	0.484504	0.484755	0.485664	0.48612	0.486658	0.485977	0.485685	0.48545	0.485171	0.484905	0.484508	0.484271	0.483971	0.483393	0.483825	0.483921	0.48313	0.483062	0.483243	0.482439	0.482645	0.482471	0.483117	0.482832	0.482833
11	0.287592	0.360175	0.380196	0.40167	0.415135	0.4235	0.428568	0.437702	0.439046	0.44333	0.443562	0.444682	0.445233	0.448459	0.448938	0.449669	0.450089	0.45242	0.454578	0.455514	0.457675	0.458923	0.458662	0.46	0.460495	0.459583	0.460196	0.460764	0.460053	0.460381	0.460015	0.459257	0.458966	0.458834	0.459948	0.459881	0.459109	0.458494	0.458559	0.458631	0.458314	0.458201	0.45815	0.458116	0.457607	0.457928	0.457863	0.457536	0.457586
12	0.274281	0.345087	0.382545	0.408262	0.426171	0.438109	0.445136	0.450892	0.452511	0.455808	0.458016	0.459494	0.463356	0.464289	0.4645	0.465987	0.467625	0.468899	0.471132	0.470442	0.471107	0.471692	0.472345	0.472475	0.472739	0.473435	0.474391	0.473514	0.473644	0.473881	0.473655	0.472623	0.472349	0.472482	0.472919	0.472517	0.472466	0.472442	0.472807	0.473001	0.472887	0.473569	0.473174	0.4731	0.473092	0.473098	0.473196	0.472864	0.472789
13	0.241866	0.28325	0.313451	0.33014	0.345354	0.357185	0.36583	0.374835	0.381765	0.38774	0.389937	0.394301	0.396993	0.399639	0.403288	0.404288	0.406621	0.408342	0.409319	0.410867	0.411661	0.411984	0.412444	0.412677	0.413044	0.412765	0.413317	0.413842	0.414434	0.414415	0.414584	0.415149	0.413907	0.41457	0.41426	0.414287	0.414469	0.415303	0.415354	0.4154	0.41522	0.414987	0.414859	0.415556	0.415601	0.415803	0.415713	0.415531	0.416046
14	0.324731	0.401228	0.433873	0.450091	0.457881	0.472922	0.479664	0.48409	0.488128	0.493395	0.49667	0.500026	0.501202	0.503038	0.504008	0.50431	0.506027	0.507415	0.509188	0.510295	0.510722	0.510471	0.510181	0.509831	0.510031	0.509873	0.509103	0.508132	0.508276	0.507725	0.508666	0.508825	0.50907	0.508639	0.508699	0.507402	0.506795	0.507404	0.507299	0.507492	0.507745	0.507156	0.507591	0.507488	0.507788	0.508044	0.507669	0.507667	0.507123
15	0.277101	0.354435	0.393613	0.409959	0.430605	0.440054	0.449171	0.45489	0.461415	0.464769	0.468877	0.470884	0.471549	0.473822	0.475104	0.477778	0.478382	0.479231	0.480333	0.480909	0.481279	0.480411	0.480894	0.481662	0.480604	0.480758	0.480584	0.479892	0.47982	0.480379	0.480245	0.481492	0.481348	0.481767	0.481565	0.48164	0.481883	0.481427	0.481784	0.482261	0.481866	0.481934	0.482064	0.481482	0.481249	0.481349	0.481081	0.481125	0.481533
16	0.294178	0.349596	0.39765	0.42103	0.437541	0.447758	0.454771	0.465635	0.471392	0.476075	0.480064	0.482836	0.484669	0.486018	0.488165	0.490279	0.491907	0.493584	0.494403	0.494835	0.496021	0.495485	0.49681	0.496017	0.496319	0.497015	0.497226	0.497278	0.496646	0.496364	0.496399	0.496803	0.496923	0.497421	0.497003	0.496945	0.496031	0.495853	0.495627	0.495288	0.495226	0.495265	0.495132	0.494713	0.49453	0.494226	0.494167	0.493817	0.493752
17	0.370003	0.420078	0.437766	0.451466	0.46345	0.471695	0.478287	0.482039	0.487814	0.493461	0.493442	0.496065	0.49429	0.495387	0.495357	0.49622	0.496406	0.495093	0.495125	0.49435	0.494409	0.494661	0.494996	0.494431	0.494125	0.493309	0.493807	0.493453	0.49364	0.493617	0.494104	0.494016	0.494786	0.494107	0.494885	0.495287	0.495596	0.49581	0.496414	0.496683	0.496627	0.496629	0.496719	0.496452	0.497097	0.497808	0.497745	0.497866	0.498048
18	0.334166	0.409296	0.427645	0.451136	0.458549	0.46677	0.474929	0.479039	0.488012	0.488798	0.491388	0.494295	0.494555	0.495115	0.493779	0.492311	0.49353	0.494768	0.492906	0.490972	0.490189	0.48973	0.489905	0.48968	0.4878	0.487369	0.48763	0.487574	0.487717	0.487524	0.488626	0.489255	0.491853	0.490927	0.491559	0.492134	0.491482	0.491795	0.493628	0.493117	0.493101	0.493385	0.494047	0.493816	0.493669	0.492539	0.492982	0.493362	0.493723
19	0.337981	0.394623	0.40776	0.428466	0.452516	0.463052	0.470419	0.473547	0.477377	0.482585	0.484526	0.488578	0.489371	0.489738	0.49106	0.491279	0.492811	0.49068	0.490446	0.490385	0.490483	0.489686	0.487992	0.488435	0.487339	0.488461	0.488191	0.487865	0.487308	0.486625	0.486318	0.485808	0.485414	0.48529	0.484518	0.484854	0.48404	0.484829	0.484485	0.484236	0.4846	0.484435	0.484076	0.483869	0.484151	0.483814	0.484562	0.484219	0.483742
20	0.298839	0.354497	0.401865	0.427366	0.44838	0.465026	0.475897	0.483647	0.493983	0.498235	0.502022	0.505274	0.507749	0.50824	0.508802	0.508214	0.508025	0.508755	0.50955	0.511264	0.511228	0.512529	0.512517	0.512422	0.511979	0.511554	0.512254	0.511741	0.512618	0.513599	0.513696	0.514546	0.514091	0.513983	0.514309	0.514373	0.514554	0.514936	0.515033	0.515632	0.51559	0.515286	0.515793	0.515474	0.515539	0.515432	0.515218	0.515488	0.515135
21	0.343071	0.384724	0.423167	0.43253	0.450399	0.455407	0.463149	0.471146	0.473957	0.482999	0.488689	0.48889	0.49066	0.4922	0.493621	0.493484	0.493954	0.495843	0.496594	0.498165	0.500725	0.501277	0.501909	0.501716	0.502818	0.503618	0.503443	0.503126	0.502517	0.502117	0.502456	0.503398	0.503594	0.503515	0.503087	0.502428	0.501961	0.501209	0.499665	0.49865	0.498524	0.498016	0.497634	0.497694	0.497432	0.497183	0.496768	0.496419	0.496501
22	0.31949	0.396067	0.425654	0.44458	0.457388	0.467789	0.477994	0.485631	0.495446	0.493746	0.492194	0.494252	0.496842	0.496358	0.498614	0.497746	0.497342	0.498303	0.49971	0.498807	0.499964	0.499775	0.499201	0.500669	0.4993	0.498689	0.49926	0.498953	0.498891	0.498415	0.498644	0.498694	0.497652	0.497738	0.497338	0.497095	0.498429	0.496768	0.496941	0.496392	0.495932	0.496021	0.495556	0.495432	0.495191	0.494596	0.494268	0.494045	0.493588
23	0.264656	0.314641	0.349072	0.373882	0.382784	0.391514	0.399848	0.406297	0.41151	0.420202	0.426731	0.428032	0.430226	0.434107	0.435156	0.436561	0.437802	0.438893	0.440299	0.440974	0.441564	0.443102	0.442848	0.443034	0.443636	0.443208	0.443245	0.444526	0.444157	0.445639	0.446058	0.44552	0.446111	0.445697	0.445701	0.446588	0.44668	0.446563	0.446504	0.445659	0.446209	0.446453	0.446194	0.446189	0.445963	0.445696	0.445722	0.445842	0.446198
24	0.272555	0.339131	0.374537	0.392559	0.406139	0.405789	0.413502	0.412488	0.418377	0.421852	0.421341	0.41787	0.417992	0.420952	0.425952	0.426856	0.427418	0.427034	0.426671	0.427746	0.430416	0.430834	0.431018	0.431361	0.42966	0.429722	0.429187	0.423888	0.423809	0.424156	0.424178	0.425417	0.424999	0.42591	0.42659	0.427775	0.426719	0.426902	0.426788	0.42593	0.426127	0.426388	0.425834	0.426203	0.425915	0.426202	0.427244	0.427998	0.428486
	Fig. 4e
CD	the number of cells
plane ID	1	2	3	4	5	6	7	8	9	10	11	12	13	14	15	16	17	18	19	20	21	22	23	24	25	26	27	28	29	30	31	32	33	34	35	36	37	38	39	40	41	42	43	44	45	46	47	48	49
1	0.0393014	0.0659695	0.082172	0.0989123	0.115684	0.11599	0.123546	0.133057	0.13897	0.139434	0.142537	0.141972	0.141126	0.143141	0.138155	0.142881	0.142471	0.144425	0.14471	0.147382	0.147027	0.147072	0.146948	0.149223	0.149409	0.148243	0.147637	0.144565	0.14221	0.144533	0.144088	0.143963	0.144294	0.144347	0.141028	0.141921	0.141739	0.144915	0.144696	0.144813	0.148734	0.146664	0.148041	0.148784	0.150101	0.151301	0.151018	0.151337	0.151504
2	0.0335188	0.0650775	0.102812	0.114156	0.128838	0.136702	0.142298	0.152083	0.156336	0.16336	0.164853	0.171356	0.174778	0.174088	0.179966	0.18339	0.18235	0.182509	0.183061	0.186027	0.18513	0.18881	0.188801	0.191456	0.190447	0.194848	0.196836	0.197566	0.197249	0.199229	0.200841	0.200683	0.200091	0.198628	0.195126	0.192529	0.19441	0.196787	0.195965	0.195826	0.19675	0.198269	0.198113	0.197178	0.199272	0.198435	0.199431	0.199204	0.199233
3	0.00808567	0.0138115	0.0177046	0.0224664	0.0265889	0.0314056	0.0326977	0.0331553	0.0339764	0.0340078	0.0337058	0.0352148	0.0338947	0.0370875	0.0365549	0.0446243	0.044762	0.0477454	0.0486851	0.0487172	0.0495687	0.0496377	0.0498199	0.0493041	0.0509897	0.0520352	0.0525244	0.0525549	0.0525744	0.0497902	0.0502818	0.0513225	0.0507469	0.0513734	0.0515747	0.0475013	0.0475416	0.0442243	0.0467362	0.046979	0.0479761	0.0488032	0.047913	0.047913	0.0486935	0.0486082	0.0494106	0.0516221	0.0524273
4	0.0276894	0.0636186	0.110908	0.119584	0.148332	0.159223	0.178427	0.178322	0.180413	0.177612	0.182248	0.182544	0.177449	0.175649	0.179105	0.17947	0.179834	0.182886	0.183263	0.183035	0.184507	0.183657	0.185667	0.183781	0.184192	0.185251	0.186044	0.188631	0.189085	0.188329	0.185535	0.184787	0.184281	0.186842	0.184687	0.185858	0.186291	0.185349	0.186447	0.185287	0.186778	0.191003	0.190534	0.189658	0.190147	0.189837	0.191181	0.191498	0.192236
5	0.0370876	0.0629792	0.0828769	0.0964734	0.116609	0.118666	0.12715	0.129362	0.128535	0.134624	0.136055	0.136782	0.137341	0.141559	0.147048	0.142157	0.142918	0.143272	0.145418	0.146148	0.145683	0.145954	0.136274	0.137154	0.137417	0.137674	0.140991	0.140651	0.14223	0.146862	0.145939	0.147119	0.149587	0.149628	0.14718	0.146611	0.146611	0.145852	0.150994	0.157075	0.156031	0.156041	0.153507	0.152828	0.145379	0.145684	0.150217	0.150232	0.151431
6	0.0333672	0.0591642	0.0887012	0.0944205	0.103366	0.121818	0.123285	0.135445	0.143425	0.145353	0.151512	0.154272	0.158048	0.162998	0.167715	0.167613	0.168105	0.168044	0.167278	0.170449	0.170928	0.168309	0.168552	0.168438	0.165594	0.165594	0.166079	0.166453	0.167473	0.167892	0.166165	0.168488	0.166873	0.163892	0.163061	0.163227	0.159489	0.15956	0.160292	0.159593	0.159581	0.161062	0.160955	0.161175	0.161239	0.161371	0.163306	0.163592	0.16418
7	0.0284769	0.0582486	0.0802133	0.0990415	0.120255	0.133364	0.148963	0.15668	0.162589	0.168664	0.174323	0.18312	0.187234	0.188447	0.190677	0.19875	0.198047	0.20241	0.204908	0.205717	0.209655	0.211976	0.21188	0.207749	0.209564	0.213848	0.210206	0.212676	0.209648	0.213926	0.213733	0.216167	0.215041	0.212565	0.214756	0.215799	0.215439	0.216568	0.22	0.220504	0.21921	0.218133	0.218007	0.219811	0.217286	0.220307	0.21948	0.220108	0.221649
8	0.0260611	0.0555598	0.0769702	0.0905217	0.103143	0.118338	0.126717	0.138921	0.14482	0.150573	0.148344	0.158686	0.160625	0.172678	0.173774	0.178677	0.178286	0.181242	0.183533	0.183615	0.186151	0.182578	0.18759	0.189671	0.189778	0.190773	0.189539	0.188409	0.190804	0.18874	0.191228	0.195311	0.195536	0.198973	0.196779	0.197676	0.197662	0.198087	0.197453	0.198324	0.199848	0.195444	0.196387	0.196334	0.19647	0.201764	0.201738	0.202563	0.204511
9	0.0242789	0.042206	0.0591165	0.0596934	0.0671622	0.0766793	0.0785394	0.0848933	0.0860786	0.0900653	0.0983723	0.0977164	0.0927272	0.0961166	0.0970574	0.0974027	0.0998611	0.102768	0.102275	0.10379	0.103716	0.105203	0.10518	0.10362	0.105121	0.108128	0.108687	0.108373	0.108769	0.109798	0.108178	0.11025	0.108766	0.108974	0.109601	0.110253	0.112187	0.110464	0.114288	0.114808	0.113919	0.114526	0.114438	0.114676	0.115518	0.116502	0.114691	0.116912	0.117108
10	0.0354419	0.0699928	0.0907496	0.10641	0.125011	0.130726	0.145476	0.159334	0.168376	0.168723	0.165144	0.174048	0.184036	0.193556	0.189359	0.191365	0.190585	0.189231	0.194725	0.198807	0.199079	0.199861	0.19924	0.200683	0.211909	0.212908	0.212172	0.211523	0.211464	0.20919	0.212937	0.216039	0.212999	0.215521	0.21813	0.216258	0.215363	0.217987	0.21819	0.21812	0.215292	0.217318	0.21742	0.217545	0.21892	0.220868	0.220331	0.219054	0.219062
11	0.0314158	0.0653422	0.0786915	0.0896157	0.10431	0.112492	0.123624	0.128569	0.129469	0.131958	0.135569	0.145888	0.147661	0.151138	0.15285	0.154719	0.154272	0.154264	0.164264	0.164944	0.163417	0.163417	0.163256	0.16639	0.165931	0.166256	0.170043	0.170745	0.17081	0.170581	0.173867	0.170665	0.170799	0.170799	0.173206	0.172564	0.172943	0.172943	0.176161	0.178586	0.179486	0.178939	0.1809	0.182937	0.182006	0.181914	0.182758	0.183074	0.183872
12	0.0355455	0.059486	0.0989902	0.112413	0.123469	0.133661	0.145306	0.153636	0.163067	0.171832	0.175379	0.174199	0.177614	0.179009	0.177193	0.181453	0.18997	0.19419	0.194954	0.194956	0.196435	0.195566	0.197242	0.198776	0.202568	0.203377	0.203401	0.203303	0.205236	0.203625	0.205135	0.203991	0.206747	0.207329	0.20894	0.208277	0.207435	0.206258	0.209659	0.209861	0.210974	0.213147	0.215024	0.21468	0.213721	0.209646	0.208439	0.208515	0.209168
13	0.0207042	0.0434095	0.0605145	0.0718394	0.0812568	0.0944145	0.100176	0.111866	0.115592	0.121531	0.124025	0.123391	0.127963	0.131042	0.131443	0.131415	0.134867	0.13652	0.134034	0.139395	0.144846	0.144147	0.143771	0.147849	0.148824	0.147292	0.147867	0.147826	0.147631	0.148195	0.14787	0.153172	0.152486	0.153223	0.153099	0.150666	0.150548	0.15066	0.149736	0.149695	0.1487	0.148545	0.148898	0.153209	0.152372	0.150601	0.151721	0.151345	0.151341
14	0.0561904	0.0931333	0.117692	0.139991	0.153158	0.16695	0.180206	0.197912	0.202043	0.205338	0.209296	0.213872	0.211044	0.213498	0.22025	0.221757	0.220779	0.229164	0.229985	0.233991	0.236749	0.239843	0.244284	0.242195	0.239474	0.242355	0.241511	0.239593	0.241699	0.240133	0.239348	0.23901	0.243356	0.243602	0.244585	0.238581	0.23634	0.236585	0.236165	0.236946	0.236959	0.236823	0.23848	0.241513	0.23927	0.238164	0.239866	0.239722	0.239486
15	0.0377469	0.070775	0.0913586	0.100858	0.117727	0.129979	0.141132	0.151455	0.157638	0.161276	0.168978	0.174031	0.177213	0.17847	0.181894	0.187463	0.189177	0.195189	0.194068	0.197224	0.19836	0.204734	0.206811	0.212602	0.21322	0.21322	0.215478	0.216489	0.211568	0.212762	0.210415	0.212629	0.214265	0.216208	0.216216	0.212625	0.214873	0.21333	0.215588	0.216589	0.215836	0.216674	0.214485	0.213638	0.211022	0.215218	0.217336	0.21714	0.217188
16	0.044884	0.0840968	0.100518	0.121525	0.138803	0.161173	0.171388	0.184061	0.191869	0.194596	0.197612	0.201111	0.207178	0.211378	0.209166	0.217943	0.223	0.228742	0.231657	0.236096	0.235244	0.235288	0.238899	0.238513	0.237247	0.237785	0.238316	0.23532	0.231452	0.230492	0.233771	0.234564	0.232433	0.237804	0.237213	0.237816	0.238126	0.238007	0.236293	0.238198	0.241477	0.242509	0.243598	0.242683	0.240854	0.240129	0.239619	0.239331	0.23751
17	0.0668019	0.106243	0.129336	0.144765	0.158815	0.17612	0.187201	0.191385	0.195501	0.199832	0.202702	0.208353	0.207493	0.210378	0.211812	0.218258	0.220861	0.220472	0.223235	0.222851	0.222238	0.219576	0.218378	0.219253	0.219473	0.216334	0.217635	0.217593	0.216822	0.219719	0.220703	0.223123	0.221883	0.226116	0.226843	0.222289	0.22576	0.225762	0.225489	0.225938	0.227257	0.228435	0.228803	0.230036	0.226513	0.226632	0.227811	0.227992	0.227592
18	0.0463063	0.0788388	0.108409	0.142898	0.158314	0.16614	0.18692	0.186352	0.182575	0.18541	0.19964	0.199295	0.201457	0.202042	0.200955	0.199407	0.206887	0.207394	0.200939	0.202689	0.204734	0.204734	0.204845	0.204075	0.203664	0.199712	0.203002	0.202952	0.205654	0.200866	0.209029	0.199561	0.205203	0.20614	0.2039	0.20964	0.206117	0.208738	0.211166	0.212704	0.213083	0.214868	0.214939	0.214994	0.215938	0.21547	0.217707	0.2155	0.218302
19	0.0562309	0.085018	0.11265	0.118901	0.133804	0.152273	0.157474	0.165055	0.170199	0.175532	0.174819	0.179157	0.181381	0.184762	0.193266	0.197435	0.204902	0.202336	0.194668	0.200482	0.201811	0.201836	0.198999	0.199926	0.2005	0.201732	0.199671	0.200174	0.201254	0.20059	0.200272	0.20068	0.199937	0.199704	0.202592	0.202737	0.203567	0.208188	0.209473	0.213585	0.212714	0.211904	0.211036	0.211994	0.211676	0.210388	0.212866	0.211936	0.212596
20	0.0435619	0.0686159	0.0972817	0.11779	0.129259	0.146661	0.163314	0.170008	0.178088	0.189467	0.193019	0.197378	0.206689	0.210315	0.221113	0.220642	0.222057	0.230327	0.233877	0.238535	0.239342	0.24201	0.245764	0.244973	0.245689	0.244094	0.248032	0.253475	0.252536	0.261056	0.259799	0.261181	0.260084	0.261485	0.262122	0.266439	0.266569	0.266325	0.265073	0.26614	0.263321	0.263181	0.263863	0.258451	0.260851	0.26005	0.260857	0.260706	0.259846
21	0.0475659	0.0826931	0.108968	0.128169	0.154289	0.15159	0.166918	0.190395	0.191405	0.196099	0.202037	0.205519	0.21296	0.2085	0.220607	0.224749	0.219837	0.22407	0.221079	0.233041	0.237625	0.239962	0.238069	0.236937	0.23772	0.235778	0.23738	0.238458	0.236841	0.239804	0.249194	0.252086	0.251008	0.254993	0.255428	0.25193	0.251131	0.253954	0.252666	0.253311	0.253438	0.251738	0.253209	0.253209	0.251529	0.248325	0.246724	0.24856	0.248864
22	0.0466044	0.0950813	0.119588	0.146437	0.163922	0.17723	0.182059	0.192121	0.199015	0.204543	0.209827	0.214549	0.220263	0.217933	0.218177	0.225498	0.226226	0.226917	0.227173	0.231437	0.236924	0.235626	0.236877	0.229446	0.229432	0.22423	0.22445	0.225834	0.2358	0.235421	0.236884	0.234865	0.238639	0.235741	0.233736	0.233359	0.235848	0.235058	0.238795	0.237368	0.238399	0.237824	0.238154	0.238938	0.236341	0.235298	0.234646	0.235304	0.235537
23	0.0385546	0.0619097	0.0820892	0.103347	0.111071	0.125917	0.128839	0.136284	0.142742	0.153161	0.158459	0.171548	0.167946	0.173243	0.167001	0.173426	0.174583	0.181443	0.182592	0.182588	0.183175	0.187474	0.19049	0.19117	0.190929	0.189754	0.185685	0.18715	0.185613	0.186157	0.188029	0.186901	0.190094	0.190885	0.189425	0.189358	0.189961	0.192218	0.192173	0.191465	0.191947	0.193413	0.195054	0.194943	0.192491	0.193118	0.192646	0.19145	0.188085
24	0.0362195	0.0566617	0.0901766	0.0991516	0.100191	0.100621	0.116462	0.122273	0.122081	0.123648	0.127948	0.141425	0.149143	0.150772	0.149049	0.155528	0.154168	0.156781	0.154571	0.153301	0.153255	0.152724	0.152551	0.152732	0.152709	0.15309	0.153123	0.15891	0.158265	0.158265	0.157329	0.155135	0.158588	0.158434	0.15814	0.15814	0.162134	0.168613	0.168522	0.167417	0.167595	0.16894	0.168583	0.168039	0.167915	0.167265	0.167839	0.172466	0.172067
[truncated: 2 more columns]

## Sheet: Fig. 4g,h 
Fig. 4g,h	anaesthetized
	fig 4g left	R			fig 4g right			fig 4h left	CD			fig 4h right
plane ID	max	resp.	all		max	resp		max	resp.	all		max	resp
1	0.440034	0.409419	0.36502		8.5	13		0.144479	0.13812	0.12399		12	13
2	0.478491	0.469794	0.415947		11	14		0.179928	0.178749	0.157103		12	14
3	0.198074	0.176988	0.215405		9	11		0.0360997	0.0359143	0.0492207		10	11
4	0.547407	0.525436	0.460578		9.5	13		0.17947	0.178081	0.171929		13	13
5	0.429287	0.404731	0.390521		10	13		0.141952	0.140754	0.136116		12	13
6	0.448948	0.434364	0.388739		10	12		0.154962	0.151429	0.146822		11	12
7	0.528041	0.51248	0.479941		25	37		0.228377	0.221071	0.210093		26	37
8	0.509223	0.490046	0.425921		21	30		0.202861	0.19269	0.162496		23	30
9	0.341446	0.330862	0.301032		10	13		0.101346	0.100092	0.0852319		11.5	13
10	0.493865	0.488705	0.43116		14	19		0.206432	0.194452	0.173363		16	19
11	0.480874	0.452677	0.379651		11	16		0.157269	0.15626	0.142341		14	16
12	0.498327	0.478403	0.410746		14	22		0.204971	0.193269	0.157777		17	22
13	0.429477	0.417767	0.366981		14	18		0.135259	0.132486	0.127638		16	18
14	0.50966	0.504534	0.471898		13	17		0.231822	0.225234	0.203289		15	17
15	0.503052	0.48361	0.434043		15	22		0.202406	0.195366	0.172937		19	22
16	0.527284	0.505846	0.441126		14	21		0.240763	0.234595	0.196066		17	21
17	0.521834	0.506495	0.462308		10	14		0.214385	0.214153	0.193807		12	14
18	0.508882	0.490789	0.426472		10	12		0.205967	0.197796	0.179974		11	12
19	0.484836	0.477017	0.454016		11	14		0.186941	0.182065	0.185472		12	14
20	0.542235	0.524139	0.457128		13	20		0.232158	0.228738	0.20118		16	20
21	0.539225	0.507127	0.466464		11	17		0.211932	0.205887	0.208834		14	17
22	0.530544	0.512568	0.434478		11	14		0.218118	0.219965	0.183068		12	14
23	0.454119	0.444912	0.408734		14	18		0.175937	0.179206	0.160134		16	18
24	0.463585	0.452643	0.413055		10	13		0.146061	0.145035	0.149299		12	13

## Sheet: Fig. 4j, k
Fig. 4j,k
Fig. 4j			Fig. 4k
bin (% overlapping features)	# of cell pairs		plane ID	% overlapping features
0.5	155836		1	5.34017
1.5	30952		2	3.62166
2.5	24701		3	2.90909
3.5	20087		4	5.49265
4.5	16387		5	6.37078
5.5	14916		6	4.84047
6.5	12682		7	1.66667
7.5	11029		8	2.1695
8.5	9747		9	3.4464
9.5	8822		10	3.81702
10.5	8292		11	3.46419
11.5	7397		12	2.97654
12.5	6834		13	3.1345
13.5	6269		14	6.55946
14.5	5680		15	3.56989
15.5	5330		16	4.69102
16.5	4965		17	5.35212
17.5	4584		18	7.38355
18.5	4402		19	6.40363
19.5	3827		20	5.8268
20.5	3771		21	5.23822
21.5	3411		22	5.53624
22.5	3223		23	3.44318
23.5	3161		24	3.75156
24.5	2936
25.5	2880
26.5	2612
27.5	2413
28.5	2254
29.5	45899

## Sheet: Fig. 5b
anaesthetized		Fig. 5b
	Dropped cell #
plane ID	1	2	3	4	5	6	7	8	9	10	11	12	13	14	15	16	17	18	19	20	21	22	23	24	25
1	10.9596	3.51779	2.23161	2.15637	1.46025	0.139368	1.26274	0.161936	0.279279	0.0963194	-0.113502	-0.0987749	-0.6435	0.217313	-0.696092	1.24211	0.591575	1.1089	0.03467	0.541345	0.117121	0.70816	1.07198	NaN	NaN
2	5.63612	4.0261	2.97206	1.35559	0.652834	1.75318	1.01261	0.749525	0.65115	0.490414	0.233382	0.28026	0.133701	0	0.447814	-0.165357	0.0151768	-1.09818	0.0307774	0.018092	0.00470877	0.184778	0.0871705	0.218779	0.380569
3	9.08414	4.58045	0.649365	0.343175	0.0786792	0.0137905	-0.372296	0	-3.11971	-2.63461	2.01562	-0.62795	11.179	NaN	NaN	NaN	NaN	NaN	NaN	NaN	NaN	NaN	NaN	NaN	NaN
4	5.74336	8.69205	3.32595	0.784158	0.128416	0.0431927	0.993646	0.00890914	-0.850932	-0.0248041	0.925059	-2.29027	0.00974224	1.02269	-0.557465	1.44762	-0.0877976	-4.11058	0.788923	NaN	NaN	NaN	NaN	NaN	NaN
5	8.04197	4.16841	3.5229	1.91355	1.99262	1.00821	0.95426	0.194545	0.399498	0.0619405	0.446899	0.650473	0.110878	0.138752	0.0508973	-0.0284704	0.592641	-0.183653	-0.0679655	0.0159362	0.346469	0.126258	0.458054	-0.667202	-1.64362
6	8.04667	3.82641	1.22612	1.56197	0.580362	0.466232	0.405279	0.64091	0.581351	0.641208	0.061816	0.479539	0.22557	0.177345	1.50864	-0.0854945	-1.91351	0.901182	-0.210968	0.0604072	0.974775	NaN	NaN	NaN	NaN
7	1.86475	1.21672	1.25533	1.08511	0.688411	0.630693	0.769773	0.756909	0.301323	0.335353	0.526709	0.302083	0.192784	0.246645	0.298584	0.287116	0.269815	0.199634	0.169023	0.193383	0.135625	0.145732	0.0123417	0.121784	0.103488
8	3.35609	2.16534	1.96216	1.32398	1.33479	1.21342	0.507829	0.774668	0.55214	0.471941	0.378264	0.622477	0.240913	0.215121	0.164146	0.400291	0.177928	0.143699	0.221597	0.131561	0.100115	0.0953533	0.161448	0.0477172	0.0671242
9	8.57705	4.03643	2.1261	0.418882	0.417192	0.504967	0.425321	0.614084	0.000571072	0.251054	0.188938	-0.0069548	-0.224009	0.414142	0.0210332	-0.28936	0.000983058	-0.297582	0.0039961	-0.0368654	2.46213	1.26242	0.29235	-1.41047	5.03723
10	3.97855	2.82908	2.04926	1.46602	1.43537	0.829506	0.574946	0.570842	0.48851	0.238711	0.714965	0.401924	0.250134	0.335509	0.245197	0.163614	-0.0779119	0.0823094	0.110285	0.0321777	0.0549656	0.0743608	0.102707	0.0275251	-0.0948395
11	6.35826	4.80832	1.52844	2.36181	1.07835	0.509693	0.694897	0.947878	0.541383	0.203997	0.131809	0.233305	0.278823	0.286292	0.100838	0.0821026	0.183329	0	0.0142538	-0.0424261	-0.0961777	0.443713	0.105433	0.219691	-0.16558
12	4.55205	2.48978	1.95751	1.74782	1.34963	1.16691	0.649861	0.416456	0.295254	0.358749	0.153158	0.388805	0.522453	0.273001	0.324108	0.204276	0.357585	0.327073	0.126174	0.0231118	0.0208386	0.0224246	0	0.000814435	0.0345542
13	5.77511	3.35665	1.33037	1.26801	0.840198	0.461491	0.562701	0.686771	0.33324	0.128152	0.292466	0.192544	0.0951037	0.0543588	0.0173898	0.0300942	0	0.0943186	0.00503588	0.0127937	0.180129	-0.0087145	0.0266366	0.35566	0.00870594
14	6.12503	3.53859	2.60423	1.24727	1.15019	1.46314	0.87242	0.727567	0.406502	0.501757	0.37434	0.162882	0	0.159973	0.406036	0.0304268	0.0770861	0.100238	0.312726	0.263238	0.016399	0.191909	0.18086	0.237267	0.295049
15	4.12885	2.90393	1.42426	0.926164	1.2861	0.468372	0.683994	0.349621	0.331441	0.527711	0.340362	0.270258	0.139415	0.232546	0.185959	0.264815	0.141531	0.22283	0.143878	-0.00136928	0.105481	0.0577683	0.204007	0.140588	-0.0107999
16	4.18846	3.07012	1.94311	1.18682	0.850272	0.939668	0.61302	0.29018	0.43493	0.297049	0.260186	0.358361	0	0.089293	0.370816	0.404613	0.220441	0.257116	0.0385051	0.100618	0.0777885	0.150017	0.167208	0.0998036	0.00415189
17	7.92641	3.93698	2.02182	1.60217	0.930627	0.907403	0.660233	0.619662	0.367947	0.486914	0.0251198	0.344665	-0.0108768	0.137957	0.00662209	-0.0154094	0.0148758	0.0152252	0.538001	-0.0184304	0.00306367	-0.27715	0.0480845	-0.245232	0.0910992
18	6.8348	4.71798	2.40352	2.0939	1.34788	1.3309	0.538498	0.70474	0.16518	0.268545	0.220315	0.398251	0.13862	-0.149013	-0.443192	-0.359705	0.739514	-0.164771	0	-0.392619	-2.36546	1.7094	4.8616	-0.139882	NaN
19	5.8455	3.11792	1.34242	1.30378	1.93884	0.839581	0.689384	0.463988	0.252197	0.72802	0.243028	0.221285	0.154933	0.0107162	0.381835	-0.0177021	0.259537	-0.0402237	0.00736904	0.0924346	0.0492781	0.17344	0.0117103	0.0146794	0.0414543
20	4.29548	2.64962	2.22983	1.11117	1.39026	0.849288	0.870643	0.719074	0.513365	0.231883	0.414303	0.177056	0.505908	0.402894	0.0857325	0.151172	0.0483887	0.131439	0.0497416	0.262654	0.189452	0.162564	0.0261185	0.0193237	0.250258
21	4.94906	2.84152	2.02387	1.092	1.30468	1.15821	1.02652	0.943051	0.493342	0.513133	0.391048	0.177826	0.266312	0.420136	0.256192	0.183274	-0.0218542	0.0476354	-0.0113742	0.148208	0.267155	-0.149711	0.0348827	-0.0389849	0.0603693
22	7.11213	3.5298	2.78997	2.38958	1.86043	0.883615	0.492458	0.391787	0.632894	0.458355	0.115833	0.292082	0.27606	0.339108	0.342205	0.269696	-0.105495	0.0603156	0.14736	0.111284	0.688358	0.475067	0.085439	0.0135084	0.793916
23	3.8705	2.72521	1.05636	1.30557	0.641192	0.744278	1.06019	0.511666	0.0914357	0.360334	0.526279	0.257453	0.308086	0.22211	0.170682	0.068627	0.511151	0.335845	-0.0720026	0.101991	-0.22774	0.396776	0.00835801	-0.0735501	-0.0190645
24	9.37492	3.93451	2.56565	0.939376	1.01924	0.26032	0.209181	0.215204	0.753696	0.466033	-0.498626	-0.203193	0.154177	-0.0382986	0.0747693	-0.235887	0.00031625	-1.40445	-2.24736	0.138946	-0.00456648	-2.00019	0.227461	0.69895	-0.0545764

## Sheet: Fig. 5f
anaesthetized		Fig. 5f
	bin (% of dropped overlapping cells out of responsive cells)
plane ID	0-5	5-10	10-15	15-20	20-25	25-30	30-35	35-40	40-45	45-50	50-55	55-60	60-65	65-70	70-75	75-80	80-85	85-90	90-95
1	0.992468	0.98663	0.962272	0.933978	0.907917	0.856346	0.848567	0.786265	0.720527	0.759719	0.655994	0.658778	0.613838	0.58724	0.499896	0.545999	0.44274	0.220469	NaN
2	0.994962	0.983498	0.952877	0.917413	0.896033	0.877133	0.84243	0.784754	0.763151	0.691837	0.712462	0.7139	0.639334	0.606626	0.553302	0.460613	0.459229	0.468111	0.223742
3	NaN	0.98966	0.915824	0.899514	0.855086	0.819917	0.714393	0.786889	0.670605	0.673293	0.437656	0.502578	0.445824	0.469381	0.329417	0.491701	0.123898	0.201921	NaN
4	0.996506	0.988005	0.963371	0.942928	0.947038	0.91348	0.952845	0.909082	0.927198	0.886408	0.787743	0.816778	0.783768	0.739244	0.514789	0.650044	0.711629	0.371771	NaN
5	0.991411	0.983414	0.966831	0.940928	0.920583	0.887048	0.866161	0.831126	0.821109	0.786235	0.767618	0.746823	0.682712	0.649932	0.59787	0.558632	0.515473	0.44297	0.434748
6	0.997075	0.985322	0.9657	0.931451	0.936571	0.875098	0.898022	0.819349	0.815892	0.773224	0.782314	0.748244	0.704654	0.621128	0.618525	0.577263	0.542364	0.378438	0.394499
7	0.992987	0.972951	0.949075	0.930182	0.901547	0.872656	0.839478	0.814682	0.786599	0.745591	0.734996	0.709352	0.666427	0.614558	0.554268	0.490182	0.49014	0.586149	0.229357
8	0.991233	0.971976	0.942483	0.914471	0.885466	0.862592	0.831582	0.801742	0.765747	0.736355	0.722047	0.661184	0.626005	0.6405	0.535578	0.557815	0.110687	NaN	NaN
9	1.00186	0.981567	0.945564	0.920393	0.859139	0.845512	0.825403	0.74307	0.727798	0.63704	0.556285	0.681035	0.506656	0.735542	0.517074	0.350037	0.757484	0.498602	0.589639
10	0.993195	0.978521	0.953844	0.928152	0.916912	0.878494	0.845417	0.825092	0.785708	0.772084	0.736251	0.698872	0.676743	0.678785	0.612475	0.476092	0.304011	0.224132	NaN
11	0.99531	0.984563	0.960319	0.921282	0.889011	0.894516	0.820924	0.823121	0.747548	0.748299	0.715363	0.692731	0.650467	0.579636	0.594431	0.623647	0.368343	NaN	NaN
12	0.993834	0.977457	0.956399	0.925924	0.897991	0.865025	0.83846	0.799947	0.796627	0.74926	0.731802	0.701843	0.653406	0.611733	0.513206	0.295517	0.794999	0.37536	0.231415
13	0.994105	0.973488	0.942886	0.911423	0.877507	0.851685	0.816166	0.762305	0.737406	0.721265	0.746774	0.629085	0.564029	0.526281	0.433759	0.301791	0.560967	0.201315	NaN
14	0.99582	0.986732	0.970317	0.953548	0.932376	0.911594	0.887497	0.861227	0.831984	0.789642	0.779644	0.764005	0.723361	0.62745	0.64308	0.57221	0.343914	0.354195	0.44158
15	0.994125	0.973996	0.949712	0.931289	0.90199	0.876524	0.849082	0.823341	0.797061	0.744942	0.734956	0.723725	0.694698	0.69498	0.591506	0.592453	0.859819	0.169415	NaN
16	0.994967	0.982053	0.960991	0.935538	0.905175	0.883912	0.851492	0.827513	0.778336	0.75216	0.712042	0.664135	0.682172	0.582181	0.583985	0.655145	0.73523	0.316883	0.509639
17	0.997198	0.988971	0.97251	0.953039	0.934985	0.909863	0.895217	0.863543	0.865565	0.805512	0.787438	0.753191	0.75897	0.690355	0.672821	0.613881	0.497168	0.468134	0.563695
18	0.992626	0.985336	0.964811	0.946536	0.911936	0.889933	0.873867	0.832338	0.794744	0.758929	0.78099	0.714141	0.613931	0.635441	0.653535	0.408419	0.456915	0.19293	0.66541
19	0.994236	0.988117	0.973275	0.955551	0.93643	0.922907	0.888389	0.873414	0.844843	0.800927	0.794439	0.755837	0.743126	0.690665	0.643171	0.588945	0.559476	0.458361	0.62458
20	0.993507	0.981246	0.965449	0.944697	0.925546	0.903265	0.874852	0.856073	0.809424	0.767736	0.734061	0.700868	0.676195	0.721343	0.582465	0.501475	0.497215	NaN	NaN
21	0.992903	0.978664	0.959259	0.931449	0.912297	0.880026	0.87254	0.839775	0.801853	0.783126	0.742257	0.658552	0.654208	0.592717	0.514231	0.470853	0.477304	0.266983	NaN
22	0.994342	0.990028	0.967839	0.956679	0.921962	0.90453	0.88486	0.854463	0.836651	0.805732	0.783403	0.731294	0.704976	0.683601	0.557249	0.440931	0.30035	0.417656	0.344848
23	0.992315	0.979019	0.953447	0.926239	0.901404	0.88079	0.835471	0.816092	0.79557	0.752983	0.713659	0.707616	0.655692	0.596515	0.552722	0.514612	0.331492	0.455164	NaN
24	1.00102	0.980326	0.951422	0.92377	0.882845	0.838043	0.820892	0.789848	0.71254	0.711112	0.633011	0.578972	0.579834	0.46971	0.53303	0.41898	0.481858	NaN	0.0454438

[truncated: 31 more sheets: Fig. 6c, d, Fig. 6g, Fig. 7d, Fig. 7g, Fig. 8e, f, Fig. 8g, h, Sppl. fig.1a,b,c,d, Sppl. fig. 2b, c, Sppl. fig.2d, e, f, g, Sppl. fig.3b, c, d, Sppl. fig 3g,h, Sppl. fig 3j,k, Sppl. fig 4c, d, Sppl. fig. 5b, c, Sppl. fig. 5e, f, Sppl. fig. 6b, Sppl. fig. 6c, Sppl. fig.6d, Sppl. fig. 7a, b, c, Sppl. fig. 7g-i …]
